# Supplementary material for: Prevotella intermedia boosts OSCC progression through ISG15 upregulation: a new target for intervention
Source: J Cancer Res Clin Oncol. 2024 Apr 21;150(4):206. doi: 10.1007/s00432-024-05730-5 (PMC11033248; doi:10.1007/s00432-024-05730-5)
Supplement: Supplementary file 2 — Supplementary file2 (XLS 10 KB) [file 432_2024_5730_MOESM2_ESM.xls]

gene_id	BaseMean_DESeq	BaseMean_control_control	BaseMean_case_P.i	FoldChange	log2FoldChange	p-value	q-value	Regulation	Expression_A58	Expression_A59	Expression_A97	Expression_A94	Expression_A95	Expression_A96
Acta1	7482.14869698255	10709.6526737301	4254.64472023497	0.39727196108528	-1.33180112132215	1.17852102468397e-16	3.74981819633945e-13	Down	172.057124274422	195.914926640576	197.737481923566	54.6436950652096	87.3109541394738	87.4423681662239
Ankrd1	352.999584121012	475.042100840452	230.957067401573	0.486182313089639	-1.04043068461821	0.00026206564428547	0.0496333611302089	Down	7.45545354870343	8.16408165602228	6.76809794067887	3.66468167686077	3.82836055773793	3.61154304169312
Ankrd2	601.244061383136	922.172457566307	280.315665199965	0.303973148297816	-1.71798420716765	2.36993240413772e-13	3.7703254617427e-10	Down	17.9894523098433	17.0449647969548	18.233717836457	4.28111625746841	5.7000659028561	6.57504945723093
Apol9a	3788.08721594125	2063.87977239127	5512.29465949123	2.67084097302069	1.41729407770849	1.47513731019564e-24	1.17339797339512e-20	Up	29.3062705691928	26.6314863632499	32.1084080990005	73.5177066199464	87.4421024243722	80.0306801122327
Apol9b	5060.04998871558	2879.73884614905	7240.36113128211	2.51424226921282	1.33012367273045	7.46250543563577e-13	1.03777341276145e-09	Up	32.2511991949878	26.6462806994658	32.598456739182	68.1159036763635	88.4463915687581	79.1744486732979
Chadl	1306.2851443347	1742.53079497834	870.039493691066	0.499296480841751	-1.00203135663523	5.36821146134453e-05	0.0133441993966453	Down	9.58674629454318	9.4887382192057	12.7875846430956	6.00545011398734	4.86606833601769	5.47951093455902
Col15a1	1433.40694284174	949.578393360372	1917.2354923231	2.01903866571603	1.01366853934825	0.000102296990851991	0.022293737362525	Up	4.08120960190369	7.17986414191635	3.70159891449111	11.0207595600063	11.2172465330479	8.36251355107487
Csrp3	722.804837204864	1111.96470592533	333.644968484401	0.300049962653047	-1.73672534459889	2.3460130605801e-15	4.1469690867521e-12	Down	33.9105574097186	27.8441115331949	32.8377495523248	7.14830951176507	11.0494408090181	10.8514219802021
Ddx58	3364.4616884115	2095.49417139259	4633.42920543041	2.21113915213193	1.14478982016706	3.80846846387595e-16	7.57361559897532e-13	Up	11.4295059513384	11.2952294232394	12.3928905235761	26.5873026975599	24.0925324759352	28.8645945406828
Dhx58	1362.49371018276	877.637721414105	1847.34969895142	2.10491146161637	1.07375955083401	3.92292261353171e-05	0.0104016293097793	Up	6.86871127332437	8.23937132792267	14.8458929493406	20.1180578024609	22.5702496373913	22.2831342897811
Fhl1	848.310672239436	1174.5614231368	522.05992134207	0.444472218360321	-1.1698348483551	6.7971621588247e-05	0.0159023607036386	Down	6.39144823877332	10.195427924331	7.86477859167112	2.31837196669766	4.11304074813171	4.6076867723274
Flnc	1026.24545055031	1385.52830221334	666.962598887289	0.481377823767177	-1.05475841397659	3.2963358572244e-08	2.40687674725483e-05	Down	3.63147719741402	4.43104661107871	4.39629234617946	2.10187277718563	2.04462602584618	1.98622769441485
Fndc10	367.796381077262	505.793420668945	229.79934148558	0.45433438256602	-1.13817360683692	5.32435814819479e-05	0.0133441993966453	Down	6.05935005878214	6.56244799675892	6.94111132368186	2.54982076721096	3.45784163728628	3.07790158195448
Fosb	287.214441451381	167.406980359477	407.021902543286	2.43133172624749	1.28174674534626	0.000222467037448199	0.0442403512345425	Up	1.60555659749651	0.89967059806196	1.15871025342386	3.58361284198553	2.11549233197413	3.46549741045016
Gzma	176.583722740637	342.475500333146	10.6919451481285	0.0312195912925971	-5.00140453919827	9.20989542072242e-25	1.17339797339512e-20	Down	8.08652890566041	13.9138159780182	10.4226468389703	0.307190058827182	0.434723098897114	0.286865452340878
Gzmb	254.603754342098	422.774453411445	86.433055272751	0.20444247417342	-2.29023313876078	1.99094245030711e-06	0.000812151370306049	Down	5.80197333045042	7.18974852546447	10.1089483512994	1.07394619772518	2.37017325995913	1.39290378919926
Haghl	501.728644347037	702.685731620722	300.771557073352	0.428031399441728	-1.22421146144487	3.13242718282391e-06	0.00115892521050106	Down	8.8200958497192	12.9042229619601	11.1769912429311	2.92413127916351	5.61909049348222	5.7836939689556
Herc6	1684.29031334027	1098.88043982829	2269.70018685226	2.06546600029293	1.04646731213666	1.71525891837074e-10	1.70550338327251e-07	Up	5.31349066686751	5.96867277013927	5.99251704706885	12.6525062024704	11.4214309323045	12.4313615631806
Hspb1	849.034616541132	1149.59205183827	548.477181243993	0.477105926721521	-1.06761848695827	5.27904337748966e-07	0.000234836898667309	Down	37.4674610153039	29.5636607246206	38.2203518272226	16.8135018676418	19.5403597004264	15.175524817769
Hspb6	597.760622040216	831.20855723565	364.312686844782	0.438292752972102	-1.19003327032013	2.92486148436594e-07	0.000150102004370251	Down	10.4387537581296	11.8409785491059	13.4587995218657	4.17116913453783	6.70071078881255	5.14404356915452
Hspb7	808.399256458162	1221.65384836247	395.144664553853	0.323450595341317	-1.62838272671665	1.63292197826671e-06	0.000683635677690662	Down	8.99310138502375	12.9479760407784	14.6419802513579	3.09939010329042	4.19044708026486	4.80865814486339
Ifit1	1172.80201926667	574.730766660385	1770.87327187295	3.08122232982765	1.62350278577463	6.60873306358689e-12	8.0875641775849e-09	Up	2.95479450933182	8.22031094441491	6.98342431176489	17.686648131513	17.9196505637875	21.3534368547595
Ifit3b	1107.5175393923	724.226802692134	1490.80827609247	2.05848260593333	1.04158125801563	2.09273524988798e-07	0.000123308611446177	Up	5.70779706311826	10.2990248535131	10.9232649489437	17.4360361714544	19.04659792305	20.1800306388765
Isg15	2562.19448430781	1469.85971833854	3654.52925027708	2.48631158788948	1.31400710819014	5.63614289227961e-08	3.73605821971985e-05	Up	32.0401966719778	52.8371623407831	75.7314435809209	122.859445019761	140.582032289179	146.570622724807
Lgi4	321.798428809055	450.792942775523	192.803914842588	0.427699496925348	-1.22533058461895	4.72380500450613e-05	0.0121211312607561	Down	2.32912030041975	2.52580916229415	2.69022272211967	1.41490352105627	1.02711135768894	0.86725552678832
Lmcd1	231.941376876364	350.58265357089	113.300100181837	0.323176571994676	-1.62960547814722	3.24542486961076e-06	0.00117344236933267	Down	4.7533682778929	5.55379988636952	6.49656991502998	1.66014183065018	1.77310671355721	2.12882129115953
Mcoln3	379.244940245919	245.134956400873	513.354924090965	2.0941726615745	1.0663803953385	0.000147408369718091	0.0304561006992872	Up	3.89175539703679	3.81292129481216	1.75258020075063	7.42746738408279	6.13250034140689	6.55394641949727
Myl1	1052.85777073739	1411.128892025	694.586649449784	0.492220557154803	-1.02262318295483	4.17114669275399e-06	0.00143104740501962	Down	15.6585583147492	12.5577030557804	14.8487972407792	5.06940621120899	7.98906741734248	8.63551042974721
Nrap	355.890713247068	520.118945144079	191.662481350057	0.368497404563805	-1.44027363685905	5.3140539015797e-07	0.000234836898667309	Down	2.7654013243366	2.42169233558966	2.64008809534203	0.668475918787462	1.18250051801345	1.09651329166459
Oas1a	2629.78949243597	1723.75649055717	3535.82249431478	2.05123085173817	1.03648986622829	1.09498749628193e-11	1.24429686273923e-08	Up	23.3463758391449	21.3739923903205	28.4595500840948	46.1621459325438	54.1509834615412	53.7100267145955
Oas2	1030.73863420484	460.590067904361	1600.88720050533	3.4757310503659	1.79731645173947	1.27426940222206e-20	6.75745063998359e-17	Up	2.87810378226249	2.57612816233874	3.86903888707644	12.0481116486521	10.9171035873513	10.3796853490599
Oasl2	1922.71565695959	1040.81495486311	2804.61635905607	2.69463495499538	1.43008984281486	2.79846317908302e-05	0.0076759915027641	Up	5.5679392386573	7.32004975935475	14.5261337020067	20.5078646241672	29.2059820347802	26.4434103835199
Rnf213	8404.81138227939	5585.46487790455	11224.1578866542	2.00952975840126	1.00685794190526	2.93254513874914e-16	6.66483723033715e-13	Up	7.95148380212613	8.32140531093725	10.1931753633385	19.4755771173731	17.4451355136086	17.6498662317784
Rsad2	3362.70672175471	2075.42626121655	4649.98718229288	2.24049741934324	1.16381906476185	2.61588831331654e-16	6.66483723033715e-13	Up	14.2237366262739	19.7456898077155	11.8561443726822	37.1523529651725	32.6543416584246	34.5206382129105
Rtp4	1975.3092502825	1092.0154912643	2858.60300930071	2.61773118803573	1.388316956107	2.79138983631752e-09	2.4671233836653e-06	Up	7.50393486469787	8.2669901339063	14.7589307804531	24.6190040629493	28.8520543705719	28.85328544004
Tnnc2	661.235829689098	962.223574813904	360.248084564293	0.374391247516426	-1.41738138676157	3.70729619102568e-05	0.00999650425475043	Down	48.2971445272468	30.4338787015399	36.1367645223645	9.99746278609631	17.4481595708858	16.5730225391272
Tnni2	915.875590357043	1359.78228591441	471.968894799678	0.347091515817398	-1.52661199401859	4.22774706366974e-06	0.00143104740501962	Down	55.4904428932145	39.6882311343944	59.7960529501714	12.7841131360148	22.5577798862105	19.8583445853752
Ttn	317.116682480558	442.533010299816	191.700354661301	0.43318882478716	-1.20693206946675	5.9248245007599e-05	0.0145012358434753	Down	0.113687728069963	0.0915810637224917	0.106595856733006	0.036402228567097	0.0519341792388702	0.0499626831726945
Usp18	2547.53083645981	1501.69546430769	3593.36620861193	2.39287278547421	1.25874369957427	2.79003681487609e-17	1.10966739219659e-13	Up	16.8480856933982	26.1356594743601	27.3870081949854	58.1611906037607	56.180465004309	57.8901825888361
Xirp1	228.870732894482	358.411774019378	99.329691769587	0.277138473035255	-1.85132109173915	1.7552532807941e-07	0.000107401247862128	Down	1.21606851895928	1.90974086475857	1.66439588027949	0.465112195237102	0.496512191552756	0.392393481200187
