# Supplementary material for: Prevotella intermedia boosts OSCC progression through ISG15 upregulation: a new target for intervention
Source: J Cancer Res Clin Oncol. 2024 Apr 21;150(4):206. doi: 10.1007/s00432-024-05730-5 (PMC11033248; doi:10.1007/s00432-024-05730-5)
Supplement: Supplementary file 3 — Supplementary file3 (XLS 5 KB) [file 432_2024_5730_MOESM3_ESM.xls]

gene_id	BaseMean_DESeq	BaseMean_control_P.i	BaseMean_case_P.i＋ABX	FoldChange	log2FoldChange	p-value	q-value	Regulation	Expression_A94	Expression_A95	Expression_A96	Expression_A110	Expression_A192	Expression_A200
Apol10b	63.7164422480981	89.372275945265	38.0606085509311	0.425865942747625	-1.23152873525911	6.33534193541452e-05	0.0472403161152656	Down	2.25420741397099	3.70602705280466	1.88192037081665	1.62012200398768	0.0643346617750679	0.0933676238505431
Apol9a	1494.21422990999	2547.3182730529	441.110186767084	0.173166498836607	-2.52976824471413	5.91353042422217e-09	9.21623716615026e-05	Down	73.5177066199464	87.4421024243722	80.0306801122327	19.2052646381628	4.35052206728955	4.88330548719342
Apol9b	1989.4507066497	3345.76243133996	633.138981959436	0.189236084435878	-2.40174088003159	2.71645924536524e-07	0.00140127764968163	Down	68.1159036763635	88.4463915687581	79.1744486732979	24.3327598584421	6.89523290655468	7.22269871631855
Dmkn	187.671278634976	36.2292393628328	339.113317907119	9.36021080958746	3.22654102238577	6.365393894261e-05	0.0472403161152656	Up	0.312655316343285	1.63077123932394	1.11597082881798	8.97583786778904	10.0237386800028	5.18900986190818
Gbp3	557.686804158627	879.701064997214	235.67254332004	0.267900713887151	-1.90022966928721	1.98885244009744e-05	0.0193726657993241	Down	14.7837828635406	19.7627905040115	16.7682054222266	9.4980338406725	2.00844836154578	2.26806774259772
Gbp4	240.353025123107	432.974683385555	47.7313668606597	0.110240549141197	-3.18127311521847	5.5969548821909e-08	0.000436142709194726	Down	4.37610282045619	7.06462126030027	4.23015943095087	1.61530176031557	0.222886260802404	0.198043118997496
Gbp5	115.323397816221	202.778077633853	27.8687179985899	0.137434570461365	-2.86318314779188	6.06990521569401e-05	0.0472403161152656	Down	5.84986065914817	3.4954023111918	3.01165994254991	1.13978636316981	0.284716548847384	0.313591944559922
Gbp6	327.389234272916	554.271130945303	100.507337600529	0.181332441812575	-2.46329103712411	1.46985686703466e-06	0.00254530214141503	Down	6.98843183474358	8.74043524419848	6.14025292988421	4.23952092666613	0.329413940294244	0.778813945053045
Gbp7	424.505158422467	731.075652643626	117.934664201308	0.16131663498141	-2.63203287792051	4.02494867730737e-05	0.0348493472976864	Down	7.75510647070243	8.41813432842988	7.70202954140456	3.04140048773898	0.745842650939389	1.34312105114208
Gm4951	119.770072919564	197.499138669699	42.0410071694294	0.212866787433131	-2.23197722421102	5.01541713102134e-06	0.00601271353745904	Down	2.60870434148614	4.452683452529	2.90785832738547	1.53998209764408	0.133247697717769	0.161149793079414
Iigp1	1063.94314002494	1637.48183509238	490.404444957492	0.299486952739129	-1.73943494205217	1.63961180665424e-05	0.0170355666711375	Down	21.2106232089129	38.9916946940285	26.3157601696469	22.9464717881677	1.41060609789834	2.49068790284121
Irgm2	1366.87961500331	2275.73254170266	458.026688303952	0.201265605650331	-2.31282744422423	5.76915210419424e-06	0.00642230253884765	Down	37.9612169540136	43.8607117737858	37.0550143965914	15.0834356839989	3.91635148124278	5.88354195211188
Krt13	901.643377597267	209.121228236303	1594.16552695823	7.62316451755369	2.93039001163619	3.5681627703766e-06	0.00463415139802661	Up	9.85115593308403	8.47910030473938	3.77857392255328	35.3361502157542	43.494863159632	58.7874789349433
Krt4	440.493424808915	95.1478747944519	785.838974823378	8.25913323362216	3.04599038392447	8.41067672256017e-07	0.00187257709601572	Up	4.13627885773651	2.69332665350462	1.38232477307876	12.1003256396243	20.5152589361026	28.8563612878132
Lor	181.906951382643	20.052267910742	343.761634854545	17.1432795724015	4.09957122360508	3.59647776626661e-07	0.00140127764968163	Up	0.669360058480995	0.799627985492436	0.599817726155014	9.26403951973484	11.9059410294678	7.0637822024353
Oas2	397.840201373669	739.903780330688	55.7766224166495	0.0753836159503349	-3.72960519089214	7.72230863953239e-07	0.00187257709601572	Down	12.0481116486521	10.9171035873513	10.3796853490599	0.974498953737481	0.606541573570112	1.1003272561067
Oasl2	730.801251882526	1295.93073481017	165.671768954884	0.127839987512258	-2.96758892243502	6.37851968902498e-07	0.00187257709601572	Down	20.5078646241672	29.2059820347802	26.4434103835199	4.83739906782227	1.81719755735678	2.63369181288124
Serpinb3a	94.5661972611664	7.78197302601693	181.350421496316	23.3039128881608	4.54250030858205	2.53096327225374e-06	0.00394450625980745	Up	0.215975920426502	0.537389880036282	0.1206670243903	5.13080578662715	5.80811272851284	4.56695658877054
Sprr3	82.9160486820572	8.05343953836181	157.778657825753	19.5914623899749	4.29215318539849	3.55218107118162e-06	0.00463415139802661	Up	1.01875485466697	0.179093313129931	0.0229794929543838	2.84183671975359	7.69857413368917	8.02616648477579
Tgtp2	1089.33117575958	1684.75283092294	493.909520596226	0.293164380869835	-1.77021826653189	1.29653544603088e-06	0.00252581311579892	Down	29.7928540363252	47.1064225363334	32.7876889215786	24.3402569283695	1.31722478450569	2.5231567769412
Zbp1	634.425133437889	969.705785888712	299.144480987066	0.308489941320611	-1.69670464552386	3.12850947685771e-05	0.0286810707040162	Down	19.8907552295421	36.732622522883	25.5611890323894	13.408150035536	1.8275745552149	3.58282678804097
